# Supplementary material for: Characterization of Stealth Liposome-Based Nanoparticles Encapsulating the ACAT1/SOAT1 Inhibitor F26: Efficacy and Toxicity Studies In Vitro and in Wild-Type Mice
Source: Int J Mol Sci. 2024 Aug 23;25(17):9151. doi: 10.3390/ijms25179151 (PMC11394700; doi:10.3390/ijms25179151)
Supplement: Supplementary file 1 [file ijms-25-09151-s001.zip]

Archive with 1 entries (1 files):
- ijms-3150821-supplementary.pdf
